# Supplementary material for: ACKR4 in Tumor Cells Regulates Dendritic Cell Migration to Tumor-Draining Lymph Nodes and T-Cell Priming
Source: Cancers (Basel). 2021 Oct 7;13(19):5021. doi: 10.3390/cancers13195021 (PMC8507805; doi:10.3390/cancers13195021)
Supplement: Supplementary file 1 [file cancers-13-05021-s001.zip]

Archive with 7 entries (6 files):
- cancers-1377799-supplementary-final/cancers-1377799-supplementary-final.pdf
- cancers-1377799-supplementary-final/Supplementary Figures/
- cancers-1377799-supplementary-final/Supplementary Figures/Figure S1.pdf
- cancers-1377799-supplementary-final/Supplementary Figures/Figure S2.pdf
- cancers-1377799-supplementary-final/Supplementary Figures/Figure S3.pdf
- cancers-1377799-supplementary-final/Supplementary Figures/Figure S4.pdf
- cancers-1377799-supplementary-final/Supplementary Figures/Figure S5.pdf
